# Supplementary material for: Method Validation and Characterization of the Associated Uncertainty for Malondialdehyde Quantification in Exhaled Breath Condensate
Source: Antioxidants (Basel). 2021 Oct 22;10(11):1661. doi: 10.3390/antiox10111661 (PMC8615247; doi:10.3390/antiox10111661)
Supplement: Supplementary file 1 [file antioxidants-10-01661-s001.zip]

Archive with 1 entries (1 files):
- antioxidants-1411048-supplementary.pdf
